# Supplementary material for: Development and evaluation of TaqMan-based, one-step, real-time RT-PCR assays for pepper mild mottle virus detection for near source tracking and wastewater-based epidemiology validation
Source: PLoS One. 2022 Dec 19;17(12):e0278784. doi: 10.1371/journal.pone.0278784 (PMC9762892; doi:10.1371/journal.pone.0278784)
Supplement: S1 Data — (XLSX) [file pone.0278784.s001.xlsx]

## Sheet: Fig 2 A- CAPS
	CAPS	Tabasco	S1 A	S1 B	H2O
	Ct READ1	20.287	22.653	22.355	0
	Ct READ2	20.554	22.609	22.442	0

## Sheet: Fig 2 A- END
	END	Tabasco	S1 A	S1 B	H2O
	Ct READ1	20.179	21.319	20.279	0
	Ct READ2	19.999	21.287	20.403	0

## Sheet: Fig 2 C- CAPS
	CAPS	Tabasco	S2 A	S2 B	S2 C	S2 D	S2 E	S2 F	S2 G	S2 H	H2O
	Ct READ1	20.65	24.217	24.033	19.892	26.606	24.698	27.503	27.839	21.78	0
	Ct READ2	20.862	24.226	24.117	19.88	26.542	24.946	27.489	27.836	21.823	0

## Sheet: Fig 2 D- END
	END	Tabasco	S2 A	S2 B	S2 C	S2 D	S2 E	S2 F	S2 G	S2 H	H2O
	Ct READ1	19.725	22.845	23.02	18.397	25.503	23.835	25.451	25.914	21.13	0
	Ct READ2	19.703	22.872	23.03	18.517	25.504	23.699	25.299	25.598	20.815	0
